# Supplementary material for: Origanum vulgare subsp. virens (Hoffmanns. & Link) Bonnier & Layens Essential Oils: Chemotypes and Bioactivity as Antifungal, Antifeeding and Enzyme Inhibitors
Source: Plants (Basel). 2025 Sep 28;14(19):3001. doi: 10.3390/plants14193001 (PMC12526278; doi:10.3390/plants14193001)
Supplement: Supplementary file 1 [file plants-14-03001-s001.zip]

Archive with 1 entries (1 files):
- plants-3850842-supplementary.pdf
